# Supplementary material for: Characterization and Genomic Analysis of Marinobacter Phage vB_MalS-PS3, Representing a New Lambda-Like Temperate Siphoviral Genus Infecting Algae-Associated Bacteria
Source: Front Microbiol. 2021 Aug 25;12:726074. doi: 10.3389/fmicb.2021.726074 (PMC8424206; doi:10.3389/fmicb.2021.726074)
Supplement: Supplementary file 1 [file Table_1.XLSX]

## Sheet: Sheet1
Table S1. List of members of the viral clusters generated by vConTACT2
Genome	Order	Family	Genus	VC	VC Status	Size	VC Subcluster	VC Subcluster Size	Quality	Adj P-value	Topology Confidence Score	Genera in VC	Families in VC	Orders in VC	Genus Confidence Score
Acinetobacter_phage_IMEAB3	Caudovirales	Siphoviridae	Lokivirus	11_0	Clustered	16	VC_11_0	16	0.6155	1	0.6155	5	2	2	1
Acinetobacter_phage_Loki	Caudovirales	Siphoviridae	Lokivirus	11_0	Clustered	16	VC_11_0	16	0.6155	1	0.6155	5	2	2	1
Burkholderia_phage_vB_BceS_KL1	Caudovirales	Siphoviridae	Septima3virus	11_0	Clustered	16	VC_11_0	16	0.6155	1	0.6155	5	2	2	1
DTR_889307	Unassigned	Unassigned	Unassigned	11_0	Clustered	16	VC_11_0	16	0.6155	1	0.6155	5	2	2	1
IMGVR_UViG_3300004097_000002	Unassigned	Unassigned	Unassigned	11_0	Clustered	16	VC_11_0	16	0.6155	1	0.6155	5	2	2	1
IMGVR_UViG_3300026519_000022	Unassigned	Unassigned	Unassigned	11_0	Clustered	16	VC_11_0	16	0.6155	1	0.6155	5	2	2	1
Paracoccus_phage_vB_PmaS-R3	Caudovirales	Siphoviridae	Unassigned	11_0	Clustered	16	VC_11_0	16	0.6155	1	0.6155	5	2	2	1
Pseudomonas_phage_73	Caudovirales	Siphoviridae	Septima3virus	11_0	Clustered	16	VC_11_0	16	0.6155	1	0.6155	5	2	2	1
Pseudomonas_phage_PaMx42	Caudovirales	Siphoviridae	Septimatrevirus	11_0	Clustered	16	VC_11_0	16	0.6155	1	0.6155	5	2	2	1
Pseudomonas_phage_vB_Pae-Kakheti25	Caudovirales	Siphoviridae	Septima3virus	11_0	Clustered	16	VC_11_0	16	0.6155	1	0.6155	5	2	2	1
Pseudomonas_phage_vB_PaeS_SCH_Ab26	Caudovirales	Siphoviridae	Septima3virus	11_0	Clustered	16	VC_11_0	16	0.6155	1	0.6155	5	2	2	1
Rhodobacter_phage_RcSpartan	Caudovirales	Siphoviridae	Titanvirus	11_0	Clustered	16	VC_11_0	16	0.6155	1	0.6155	5	2	2	1
Rhodobacter_phage_RcTitan	Caudovirales	Siphoviridae	Titanvirus	11_0	Clustered	16	VC_11_0	16	0.6155	1	0.6155	5	2	2	1
Station122_MES_COMBINED_FINAL_NODE_945_length_42751_cov_15.674653	Unassigned	Unassigned	Unassigned	11_0	Clustered	16	VC_11_0	16	0.6155	1	0.6155	5	2	2	1
Station123_SUR_ALL_assembly_NODE_205_length_41800_cov_24.421871	Unassigned	Unassigned	Unassigned	11_0	Clustered	16	VC_11_0	16	0.6155	1	0.6155	5	2	2	1
Stenotrophomonas_phage_vB_SmaS-DLP_2	Caudovirales	Siphoviridae	Septimatrevirus	11_0	Clustered	16	VC_11_0	16	0.6155	1	0.6155	5	2	2	1
DTR_657524	Unassigned	Unassigned	Unassigned	224_0	Clustered	16	VC_224_0	16	0.9583	1	0.9583	1	2	2	0.95
DTR_890632	Unassigned	Unassigned	Unassigned	224_0	Clustered	16	VC_224_0	16	0.9583	1	0.9583	1	2	2	0.95
IMGVR_UViG_3300007276_000011	Unassigned	Unassigned	Unassigned	224_0	Clustered	16	VC_224_0	16	0.9583	1	0.9583	1	2	2	0.95
IMGVR_UViG_3300008221_000003	Unassigned	Unassigned	Unassigned	224_0	Clustered	16	VC_224_0	16	0.9583	1	0.9583	1	2	2	0.95
IMGVR_UViG_3300009428_000001	Unassigned	Unassigned	Unassigned	224_0	Clustered	16	VC_224_0	16	0.9583	1	0.9583	1	2	2	0.95
IMGVR_UViG_3300009601_000001	Unassigned	Unassigned	Unassigned	224_0	Clustered	16	VC_224_0	16	0.9583	1	0.9583	1	2	2	0.95
IMGVR_UViG_3300020317_000001	Unassigned	Unassigned	Unassigned	224_0	Clustered	16	VC_224_0	16	0.9583	1	0.9583	1	2	2	0.95
IMGVR_UViG_3300020335_000001	Unassigned	Unassigned	Unassigned	224_0	Clustered	16	VC_224_0	16	0.9583	1	0.9583	1	2	2	0.95
IMGVR_UViG_3300020358_000001	Unassigned	Unassigned	Unassigned	224_0	Clustered	16	VC_224_0	16	0.9583	1	0.9583	1	2	2	0.95
IMGVR_UViG_3300020396_000002	Unassigned	Unassigned	Unassigned	224_0	Clustered	16	VC_224_0	16	0.9583	1	0.9583	1	2	2	0.95
IMGVR_UViG_3300025237_000008	Unassigned	Unassigned	Unassigned	224_0	Clustered	16	VC_224_0	16	0.9583	1	0.9583	1	2	2	0.95
IMGVR_UViG_3300025266_000003	Unassigned	Unassigned	Unassigned	224_0	Clustered	16	VC_224_0	16	0.9583	1	0.9583	1	2	2	0.95
IMGVR_UViG_3300025276_000009	Unassigned	Unassigned	Unassigned	224_0	Clustered	16	VC_224_0	16	0.9583	1	0.9583	1	2	2	0.95
IMGVR_UViG_3300029309_000084	Unassigned	Unassigned	Unassigned	224_0	Clustered	16	VC_224_0	16	0.9583	1	0.9583	1	2	2	0.95
Pseudoalteromonas_phage_H103	Caudovirales	Siphoviridae	Unassigned	224_0	Clustered	16	VC_224_0	16	0.9583	1	0.9583	1	2	2	0.95
Station85_MES_COMBINED_FINAL_NODE_581_length_43838_cov_31.749309	Unassigned	Unassigned	Unassigned	224_0	Clustered	16	VC_224_0	16	0.9583	1	0.9583	1	2	2	0.95
Escherichia_phage_DE3	Caudovirales	Siphoviridae	Lambdavirus	291_0	Clustered	14	VC_291_0	14	0.5122	1	0.5122	2	2	2	1
Escherichia_phage_HK629	Caudovirales	Siphoviridae	Lambdavirus	291_0	Clustered	14	VC_291_0	14	0.5122	1	0.5122	2	2	2	1
Escherichia_phage_HK630	Caudovirales	Siphoviridae	Lambdavirus	291_0	Clustered	14	VC_291_0	14	0.5122	1	0.5122	2	2	2	1
Escherichia_virus_Lambda	Caudovirales	Siphoviridae	Lambdavirus	291_0	Clustered	14	VC_291_0	14	0.5122	1	0.5122	2	2	2	1
IMGVR_UViG_3300006688_000002	Unassigned	Unassigned	Unassigned	291_0	Clustered	14	VC_291_0	14	0.5122	1	0.5122	2	2	2	1
IMGVR_UViG_3300009408_000008	Unassigned	Unassigned	Unassigned	291_0	Clustered	14	VC_291_0	14	0.5122	1	0.5122	2	2	2	1
IMGVR_UViG_3300023481_000003	Unassigned	Unassigned	Unassigned	291_0	Clustered	14	VC_291_0	14	0.5122	1	0.5122	2	2	2	1
IMGVR_UViG_3300024058_000002	Unassigned	Unassigned	Unassigned	291_0	Clustered	14	VC_291_0	14	0.5122	1	0.5122	2	2	2	1
IMGVR_UViG_3300024060_000002	Unassigned	Unassigned	Unassigned	291_0	Clustered	14	VC_291_0	14	0.5122	1	0.5122	2	2	2	1
IMGVR_UViG_3300024431_000007	Unassigned	Unassigned	Unassigned	291_0	Clustered	14	VC_291_0	14	0.5122	1	0.5122	2	2	2	1
IMGVR_UViG_3300024516_000002	Unassigned	Unassigned	Unassigned	291_0	Clustered	14	VC_291_0	14	0.5122	1	0.5122	2	2	2	1
IMGVR_UViG_3300026096_000001	Unassigned	Unassigned	Unassigned	291_0	Clustered	14	VC_291_0	14	0.5122	1	0.5122	2	2	2	1
IMGVR_UViG_3300026103_000001	Unassigned	Unassigned	Unassigned	291_0	Clustered	14	VC_291_0	14	0.5122	1	0.5122	2	2	2	1
Station85_MES_COMBINED_FINAL_NODE_502_length_48515_cov_10.173875	Unassigned	Unassigned	Unassigned	291_0	Clustered	14	VC_291_0	14	0.5122	1	0.5122	2	2	2	1
Cyanophage_MED4-117	Caudovirales	Siphoviridae	Unassigned	292_3	Clustered	68	VC_292_3	68	0.5935	1	0.5935	1	2	2	0.6343
DTR_631655	Unassigned	Unassigned	Unassigned	292_3	Clustered	68	VC_292_3	68	0.5935	1	0.5935	1	2	2	0.6343
DTR_633692	Unassigned	Unassigned	Unassigned	292_3	Clustered	68	VC_292_3	68	0.5935	1	0.5935	1	2	2	0.6343
DTR_889759	Unassigned	Unassigned	Unassigned	292_3	Clustered	68	VC_292_3	68	0.5935	1	0.5935	1	2	2	0.6343
DTR_889783	Unassigned	Unassigned	Unassigned	292_3	Clustered	68	VC_292_3	68	0.5935	1	0.5935	1	2	2	0.6343
DTR_892041	Unassigned	Unassigned	Unassigned	292_3	Clustered	68	VC_292_3	68	0.5935	1	0.5935	1	2	2	0.6343
DTR_892360	Unassigned	Unassigned	Unassigned	292_3	Clustered	68	VC_292_3	68	0.5935	1	0.5935	1	2	2	0.6343
DTR_892913	Unassigned	Unassigned	Unassigned	292_3	Clustered	68	VC_292_3	68	0.5935	1	0.5935	1	2	2	0.6343
DTR_893268	Unassigned	Unassigned	Unassigned	292_3	Clustered	68	VC_292_3	68	0.5935	1	0.5935	1	2	2	0.6343
IMGVR_UViG_3300009593_000005	Unassigned	Unassigned	Unassigned	292_3	Clustered	68	VC_292_3	68	0.5935	1	0.5935	1	2	2	0.6343
IMGVR_UViG_3300010354_000249	Unassigned	Unassigned	Unassigned	292_3	Clustered	68	VC_292_3	68	0.5935	1	0.5935	1	2	2	0.6343
IMGVR_UViG_3300017710_000014	Unassigned	Unassigned	Unassigned	292_3	Clustered	68	VC_292_3	68	0.5935	1	0.5935	1	2	2	0.6343
IMGVR_UViG_3300017720_000017	Unassigned	Unassigned	Unassigned	292_3	Clustered	68	VC_292_3	68	0.5935	1	0.5935	1	2	2	0.6343
IMGVR_UViG_3300017727_000037	Unassigned	Unassigned	Unassigned	292_3	Clustered	68	VC_292_3	68	0.5935	1	0.5935	1	2	2	0.6343
IMGVR_UViG_3300017738_000008	Unassigned	Unassigned	Unassigned	292_3	Clustered	68	VC_292_3	68	0.5935	1	0.5935	1	2	2	0.6343
IMGVR_UViG_3300017746_000033	Unassigned	Unassigned	Unassigned	292_3	Clustered	68	VC_292_3	68	0.5935	1	0.5935	1	2	2	0.6343
IMGVR_UViG_3300017750_000027	Unassigned	Unassigned	Unassigned	292_3	Clustered	68	VC_292_3	68	0.5935	1	0.5935	1	2	2	0.6343
IMGVR_UViG_3300017756_000044	Unassigned	Unassigned	Unassigned	292_3	Clustered	68	VC_292_3	68	0.5935	1	0.5935	1	2	2	0.6343
IMGVR_UViG_3300017764_000019	Unassigned	Unassigned	Unassigned	292_3	Clustered	68	VC_292_3	68	0.5935	1	0.5935	1	2	2	0.6343
IMGVR_UViG_3300017768_000020	Unassigned	Unassigned	Unassigned	292_3	Clustered	68	VC_292_3	68	0.5935	1	0.5935	1	2	2	0.6343
IMGVR_UViG_3300017773_000031	Unassigned	Unassigned	Unassigned	292_3	Clustered	68	VC_292_3	68	0.5935	1	0.5935	1	2	2	0.6343
IMGVR_UViG_3300017773_000037	Unassigned	Unassigned	Unassigned	292_3	Clustered	68	VC_292_3	68	0.5935	1	0.5935	1	2	2	0.6343
IMGVR_UViG_3300020176_000037	Unassigned	Unassigned	Unassigned	292_3	Clustered	68	VC_292_3	68	0.5935	1	0.5935	1	2	2	0.6343
IMGVR_UViG_3300020388_000005	Unassigned	Unassigned	Unassigned	292_3	Clustered	68	VC_292_3	68	0.5935	1	0.5935	1	2	2	0.6343
IMGVR_UViG_3300020401_000032	Unassigned	Unassigned	Unassigned	292_3	Clustered	68	VC_292_3	68	0.5935	1	0.5935	1	2	2	0.6343
IMGVR_UViG_3300020410_000003	Unassigned	Unassigned	Unassigned	292_3	Clustered	68	VC_292_3	68	0.5935	1	0.5935	1	2	2	0.6343
IMGVR_UViG_3300020424_000009	Unassigned	Unassigned	Unassigned	292_3	Clustered	68	VC_292_3	68	0.5935	1	0.5935	1	2	2	0.6343
IMGVR_UViG_3300020438_000104	Unassigned	Unassigned	Unassigned	292_3	Clustered	68	VC_292_3	68	0.5935	1	0.5935	1	2	2	0.6343
IMGVR_UViG_3300020469_000005	Unassigned	Unassigned	Unassigned	292_3	Clustered	68	VC_292_3	68	0.5935	1	0.5935	1	2	2	0.6343
IMGVR_UViG_3300022074_000148	Unassigned	Unassigned	Unassigned	292_3	Clustered	68	VC_292_3	68	0.5935	1	0.5935	1	2	2	0.6343
IMGVR_UViG_3300025086_000084	Unassigned	Unassigned	Unassigned	292_3	Clustered	68	VC_292_3	68	0.5935	1	0.5935	1	2	2	0.6343
IMGVR_UViG_3300025102_000087	Unassigned	Unassigned	Unassigned	292_3	Clustered	68	VC_292_3	68	0.5935	1	0.5935	1	2	2	0.6343
IMGVR_UViG_3300025127_000074	Unassigned	Unassigned	Unassigned	292_3	Clustered	68	VC_292_3	68	0.5935	1	0.5935	1	2	2	0.6343
IMGVR_UViG_3300025128_000123	Unassigned	Unassigned	Unassigned	292_3	Clustered	68	VC_292_3	68	0.5935	1	0.5935	1	2	2	0.6343
IMGVR_UViG_3300025132_000012	Unassigned	Unassigned	Unassigned	292_3	Clustered	68	VC_292_3	68	0.5935	1	0.5935	1	2	2	0.6343
IMGVR_UViG_3300025610_000006	Unassigned	Unassigned	Unassigned	292_3	Clustered	68	VC_292_3	68	0.5935	1	0.5935	1	2	2	0.6343
IMGVR_UViG_3300025646_000151	Unassigned	Unassigned	Unassigned	292_3	Clustered	68	VC_292_3	68	0.5935	1	0.5935	1	2	2	0.6343
IMGVR_UViG_3300025653_000007	Unassigned	Unassigned	Unassigned	292_3	Clustered	68	VC_292_3	68	0.5935	1	0.5935	1	2	2	0.6343
IMGVR_UViG_3300025687_000116	Unassigned	Unassigned	Unassigned	292_3	Clustered	68	VC_292_3	68	0.5935	1	0.5935	1	2	2	0.6343
IMGVR_UViG_3300025759_000271	Unassigned	Unassigned	Unassigned	292_3	Clustered	68	VC_292_3	68	0.5935	1	0.5935	1	2	2	0.6343
IMGVR_UViG_3300025853_000232	Unassigned	Unassigned	Unassigned	292_3	Clustered	68	VC_292_3	68	0.5935	1	0.5935	1	2	2	0.6343
IMGVR_UViG_3300027213_000004	Unassigned	Unassigned	Unassigned	292_3	Clustered	68	VC_292_3	68	0.5935	1	0.5935	1	2	2	0.6343
IMGVR_UViG_3300027906_000057	Unassigned	Unassigned	Unassigned	292_3	Clustered	68	VC_292_3	68	0.5935	1	0.5935	1	2	2	0.6343
IMGVR_UViG_3300029309_000101	Unassigned	Unassigned	Unassigned	292_3	Clustered	68	VC_292_3	68	0.5935	1	0.5935	1	2	2	0.6343
IMGVR_UViG_3300029309_000121	Unassigned	Unassigned	Unassigned	292_3	Clustered	68	VC_292_3	68	0.5935	1	0.5935	1	2	2	0.6343
IMGVR_UViG_3300029319_000163	Unassigned	Unassigned	Unassigned	292_3	Clustered	68	VC_292_3	68	0.5935	1	0.5935	1	2	2	0.6343
IMGVR_UViG_3300029319_000170	Unassigned	Unassigned	Unassigned	292_3	Clustered	68	VC_292_3	68	0.5935	1	0.5935	1	2	2	0.6343
IMGVR_UViG_3300029319_000207	Unassigned	Unassigned	Unassigned	292_3	Clustered	68	VC_292_3	68	0.5935	1	0.5935	1	2	2	0.6343
IMGVR_UViG_3300031785_000016	Unassigned	Unassigned	Unassigned	292_3	Clustered	68	VC_292_3	68	0.5935	1	0.5935	1	2	2	0.6343
Prochlorococcus_phage_MED4-184	Caudovirales	Siphoviridae	Unassigned	292_3	Clustered	68	VC_292_3	68	0.5935	1	0.5935	1	2	2	0.6343
Station100_SUR_ALL_assembly_NODE_224_length_37353_cov_94.207571	Unassigned	Unassigned	Unassigned	292_3	Clustered	68	VC_292_3	68	0.5935	1	0.5935	1	2	2	0.6343
Station109_DCM_ALL_assembly_NODE_215_length_35997_cov_78.793501	Unassigned	Unassigned	Unassigned	292_3	Clustered	68	VC_292_3	68	0.5935	1	0.5935	1	2	2	0.6343
Station109_DCM_ALL_assembly_NODE_228_length_35165_cov_53.315978	Unassigned	Unassigned	Unassigned	292_3	Clustered	68	VC_292_3	68	0.5935	1	0.5935	1	2	2	0.6343
Station111_DCM_ALL_assembly_NODE_417_length_38654_cov_109.220394	Unassigned	Unassigned	Unassigned	292_3	Clustered	68	VC_292_3	68	0.5935	1	0.5935	1	2	2	0.6343
Station111_DCM_ALL_assembly_NODE_523_length_34472_cov_7.800796	Unassigned	Unassigned	Unassigned	292_3	Clustered	68	VC_292_3	68	0.5935	1	0.5935	1	2	2	0.6343
Station122_SUR_ALL_assembly_NODE_273_length_36749_cov_6.512291	Unassigned	Unassigned	Unassigned	292_3	Clustered	68	VC_292_3	68	0.5935	1	0.5935	1	2	2	0.6343
Station138_DCM_ALL_assembly_NODE_96_length_38480_cov_64.951828	Unassigned	Unassigned	Unassigned	292_3	Clustered	68	VC_292_3	68	0.5935	1	0.5935	1	2	2	0.6343
Station22_SUR_ALL_assembly_NODE_330_length_38401_cov_8.178402	Unassigned	Unassigned	Unassigned	292_3	Clustered	68	VC_292_3	68	0.5935	1	0.5935	1	2	2	0.6343
Station32_DCM_ALL_assembly_NODE_325_length_36490_cov_6.942034	Unassigned	Unassigned	Unassigned	292_3	Clustered	68	VC_292_3	68	0.5935	1	0.5935	1	2	2	0.6343
Station38_DCM_ALL_assembly_NODE_71_length_38615_cov_4.225726	Unassigned	Unassigned	Unassigned	292_3	Clustered	68	VC_292_3	68	0.5935	1	0.5935	1	2	2	0.6343
Station38_SUR_ALL_assembly_NODE_115_length_39001_cov_94.139372	Unassigned	Unassigned	Unassigned	292_3	Clustered	68	VC_292_3	68	0.5935	1	0.5935	1	2	2	0.6343
Station46_SUR_ALL_assembly_NODE_318_length_38975_cov_7.316444	Unassigned	Unassigned	Unassigned	292_3	Clustered	68	VC_292_3	68	0.5935	1	0.5935	1	2	2	0.6343
Station52_SUR_ALL_assembly_NODE_173_length_36014_cov_3.952752	Unassigned	Unassigned	Unassigned	292_3	Clustered	68	VC_292_3	68	0.5935	1	0.5935	1	2	2	0.6343
Station64_SUR_ALL_assembly_NODE_492_length_38313_cov_6.894558	Unassigned	Unassigned	Unassigned	292_3	Clustered	68	VC_292_3	68	0.5935	1	0.5935	1	2	2	0.6343
Station65_SUR_ALL_assembly_NODE_270_length_42054_cov_12.333675	Unassigned	Unassigned	Unassigned	292_3	Clustered	68	VC_292_3	68	0.5935	1	0.5935	1	2	2	0.6343
Station70_SUR_ALL_assembly_NODE_494_length_35162_cov_55.181018	Unassigned	Unassigned	Unassigned	292_3	Clustered	68	VC_292_3	68	0.5935	1	0.5935	1	2	2	0.6343
Station72_DCM_ALL_assembly_NODE_271_length_37508_cov_165.795664	Unassigned	Unassigned	Unassigned	292_3	Clustered	68	VC_292_3	68	0.5935	1	0.5935	1	2	2	0.6343
Station76_DCM_ALL_assembly_NODE_491_length_39632_cov_53.659044	Unassigned	Unassigned	Unassigned	292_3	Clustered	68	VC_292_3	68	0.5935	1	0.5935	1	2	2	0.6343
IMGVR_UViG_3300007559_000011	Unassigned	Unassigned	Unassigned	294_0	Clustered	14	VC_294_0	14	0.5136	1	0.5136	1	1	1	1
IMGVR_UViG_3300008996_000018	Unassigned	Unassigned	Unassigned	294_0	Clustered	14	VC_294_0	14	0.5136	1	0.5136	1	1	1	1
IMGVR_UViG_3300009079_000058	Unassigned	Unassigned	Unassigned	294_0	Clustered	14	VC_294_0	14	0.5136	1	0.5136	1	1	1	1
IMGVR_UViG_3300020055_000054	Unassigned	Unassigned	Unassigned	294_0	Clustered	14	VC_294_0	14	0.5136	1	0.5136	1	1	1	1
IMGVR_UViG_3300020056_000067	Unassigned	Unassigned	Unassigned	294_0	Clustered	14	VC_294_0	14	0.5136	1	0.5136	1	1	1	1
IMGVR_UViG_3300021961_000357	Unassigned	Unassigned	Unassigned	294_0	Clustered	14	VC_294_0	14	0.5136	1	0.5136	1	1	1	1
IMGVR_UViG_3300021963_000343	Unassigned	Unassigned	Unassigned	294_0	Clustered	14	VC_294_0	14	0.5136	1	0.5136	1	1	1	1
IMGVR_UViG_3300022934_000056	Unassigned	Unassigned	Unassigned	294_0	Clustered	14	VC_294_0	14	0.5136	1	0.5136	1	1	1	1
IMGVR_UViG_3300024346_000204	Unassigned	Unassigned	Unassigned	294_0	Clustered	14	VC_294_0	14	0.5136	1	0.5136	1	1	1	1
IMGVR_UViG_3300024346_000211	Unassigned	Unassigned	Unassigned	294_0	Clustered	14	VC_294_0	14	0.5136	1	0.5136	1	1	1	1
IMGVR_UViG_3300027193_000018	Unassigned	Unassigned	Unassigned	294_0	Clustered	14	VC_294_0	14	0.5136	1	0.5136	1	1	1	1
IMGVR_UViG_3300027278_000023	Unassigned	Unassigned	Unassigned	294_0	Clustered	14	VC_294_0	14	0.5136	1	0.5136	1	1	1	1
IMGVR_UViG_3300027751_000002	Unassigned	Unassigned	Unassigned	294_0	Clustered	14	VC_294_0	14	0.5136	1	0.5136	1	1	1	1
IMGVR_UViG_3300027753_000046	Unassigned	Unassigned	Unassigned	294_0	Clustered	14	VC_294_0	14	0.5136	1	0.5136	1	1	1	1
DTR_578221	Unassigned	Unassigned	Unassigned	300_0	Clustered	15	VC_300_0	15	0.6735	1	0.6735	1	2	2	0.9619
IMGVR_UViG_3300009577_000001	Unassigned	Unassigned	Unassigned	300_0	Clustered	15	VC_300_0	15	0.6735	1	0.6735	1	2	2	0.9619
IMGVR_UViG_3300009578_000002	Unassigned	Unassigned	Unassigned	300_0	Clustered	15	VC_300_0	15	0.6735	1	0.6735	1	2	2	0.9619
Rhodobacter_phage_RC1	Caudovirales	Siphoviridae	Unassigned	300_0	Clustered	15	VC_300_0	15	0.6735	1	0.6735	1	2	2	0.9619
Rhodovulum_phage_RS1	Caudovirales	Siphoviridae	Unassigned	300_0	Clustered	15	VC_300_0	15	0.6735	1	0.6735	1	2	2	0.9619
Station111_DCM_ALL_assembly_NODE_401_length_39223_cov_124.113332	Unassigned	Unassigned	Unassigned	300_0	Clustered	15	VC_300_0	15	0.6735	1	0.6735	1	2	2	0.9619
Station158_SUR_ALL_assembly_NODE_1878_length_39528_cov_17.678084	Unassigned	Unassigned	Unassigned	300_0	Clustered	15	VC_300_0	15	0.6735	1	0.6735	1	2	2	0.9619
Station175_IZZ_ALL_assembly_NODE_561_length_44581_cov_32.837376_1	Unassigned	Unassigned	Unassigned	300_0	Clustered	15	VC_300_0	15	0.6735	1	0.6735	1	2	2	0.9619
Station175_SUR_ALL_assembly_NODE_1978_length_37523_cov_5.792943	Unassigned	Unassigned	Unassigned	300_0	Clustered	15	VC_300_0	15	0.6735	1	0.6735	1	2	2	0.9619
Station37_MES_COMBINED_FINAL_NODE_966_length_36705_cov_54.131105	Unassigned	Unassigned	Unassigned	300_0	Clustered	15	VC_300_0	15	0.6735	1	0.6735	1	2	2	0.9619
Station64_MES_COMBINED_FINAL_NODE_1028_length_40303_cov_5.740683_1	Unassigned	Unassigned	Unassigned	300_0	Clustered	15	VC_300_0	15	0.6735	1	0.6735	1	2	2	0.9619
Station70_MES_COMBINED_FINAL_NODE_1361_length_40209_cov_6.800867	Unassigned	Unassigned	Unassigned	300_0	Clustered	15	VC_300_0	15	0.6735	1	0.6735	1	2	2	0.9619
Station76_MES_COMBINED_FINAL_NODE_1292_length_39976_cov_15.289121	Unassigned	Unassigned	Unassigned	300_0	Clustered	15	VC_300_0	15	0.6735	1	0.6735	1	2	2	0.9619
Station82_DCM_COMBINED_FINAL_NODE_777_length_36359_cov_12.262671	Unassigned	Unassigned	Unassigned	300_0	Clustered	15	VC_300_0	15	0.6735	1	0.6735	1	2	2	0.9619
Station85_MES_COMBINED_FINAL_NODE_790_length_36597_cov_11.303404	Unassigned	Unassigned	Unassigned	300_0	Clustered	15	VC_300_0	15	0.6735	1	0.6735	1	2	2	0.9619
IMGVR_UViG_3300008051_000009	Unassigned	Unassigned	Unassigned	364_0	Clustered	8	VC_364_0	8	1	1	1	1	1	1	1
IMGVR_UViG_3300025061_000006	Unassigned	Unassigned	Unassigned	364_0	Clustered	8	VC_364_0	8	1	1	1	1	1	1	1
IMGVR_UViG_3300025061_000007	Unassigned	Unassigned	Unassigned	364_0	Clustered	8	VC_364_0	8	1	1	1	1	1	1	1
Marinobacter phage vB_MalS-PS3	Unassigned	Unassigned	Unassigned	364_0	Clustered	8	VC_364_0	8	1	1	1	1	1	1	1
Station122_MES_COMBINED_FINAL_NODE_961_length_42237_cov_12.785027	Unassigned	Unassigned	Unassigned	364_0	Clustered	8	VC_364_0	8	1	1	1	1	1	1	1
Station138_MES_COMBINED_FINAL_NODE_1459_length_43755_cov_73.638375	Unassigned	Unassigned	Unassigned	364_0	Clustered	8	VC_364_0	8	1	1	1	1	1	1	1
Station39_MES_COMBINED_FINAL_NODE_776_length_42236_cov_5.807710	Unassigned	Unassigned	Unassigned	364_0	Clustered	8	VC_364_0	8	1	1	1	1	1	1	1
IMGVR_UViG_3300031836_000030	Unassigned	Unassigned	Unassigned	434_0	Clustered	18	VC_434_0	18	1	1	1	7	2	2	1
IMGVR_UViG_3300031953_000049	Unassigned	Unassigned	Unassigned	434_0	Clustered	18	VC_434_0	18	1	1	1	7	2	2	1
IMGVR_UViG_3300031953_000054	Unassigned	Unassigned	Unassigned	434_0	Clustered	18	VC_434_0	18	1	1	1	7	2	2	1
IMGVR_UViG_3300031953_000055	Unassigned	Unassigned	Unassigned	434_0	Clustered	18	VC_434_0	18	1	1	1	7	2	2	1
IMGVR_UViG_3300032040_000026	Unassigned	Unassigned	Unassigned	434_0	Clustered	18	VC_434_0	18	1	1	1	7	2	2	1
IMGVR_UViG_3300032129_000022	Unassigned	Unassigned	Unassigned	434_0	Clustered	18	VC_434_0	18	1	1	1	7	2	2	1
IMGVR_UViG_3300032129_000024	Unassigned	Unassigned	Unassigned	434_0	Clustered	18	VC_434_0	18	1	1	1	7	2	2	1
IMGVR_UViG_3300032135_000024	Unassigned	Unassigned	Unassigned	434_0	Clustered	18	VC_434_0	18	1	1	1	7	2	2	1
IMGVR_UViG_3300032135_000025	Unassigned	Unassigned	Unassigned	434_0	Clustered	18	VC_434_0	18	1	1	1	7	2	2	1
IMGVR_UViG_3300032135_000026	Unassigned	Unassigned	Unassigned	434_0	Clustered	18	VC_434_0	18	1	1	1	7	2	2	1
Microbacterium_phage_Eleri	Caudovirales	Siphoviridae	Elerivirus	434_0	Clustered	18	VC_434_0	18	1	1	1	7	2	2	1
Microbacterium_phage_Golden	Caudovirales	Siphoviridae	Kojivirus	434_0	Clustered	18	VC_434_0	18	1	1	1	7	2	2	1
Microbacterium_phage_Hamlet	Caudovirales	Siphoviridae	Ilzatvirus	434_0	Clustered	18	VC_434_0	18	1	1	1	7	2	2	1
Microbacterium_phage_Ilzat	Caudovirales	Siphoviridae	Ilzatvirus	434_0	Clustered	18	VC_434_0	18	1	1	1	7	2	2	1
Microbacterium_phage_Koji	Caudovirales	Siphoviridae	Kojivirus	434_0	Clustered	18	VC_434_0	18	1	1	1	7	2	2	1
Microbacterium_phage_Neferthena	Caudovirales	Siphoviridae	Neferthenavirus	434_0	Clustered	18	VC_434_0	18	1	1	1	7	2	2	1
Microbacterium_phage_Pikmin	Caudovirales	Siphoviridae	Pikminvirus	434_0	Clustered	18	VC_434_0	18	1	1	1	7	2	2	1
Microbacterium_phage_Schubert	Caudovirales	Siphoviridae	Schubertvirus	434_0	Clustered	18	VC_434_0	18	1	1	1	7	2	2	1
